# Supplementary material for: Comparison of Sources and Methods for the Isolation of Equine Adipose Tissue-Derived Stromal/Stem Cells and Preliminary Results on Their Reaction to Incubation with 5-Azacytidine
Source: Animals (Basel). 2022 Aug 11;12(16):2049. doi: 10.3390/ani12162049 (PMC9404420; doi:10.3390/ani12162049)
Supplement: Supplementary file 1 [file animals-12-02049-s001.zip]

Archive with 3 entries (3 files):
- Supplementary Figure S_5AZA equine ASC_Gating strategies flow cytometry.pdf
- Supplementary Table S1_5AZA equine ASC_Study collective.pdf
- Supplementary Table S2_RT-qPCR results Ct mean values.pdf
